# Supplementary material for: New species of Hymenogaster (Agaricales, Hymenogastraceae) from North China
Source: MycoKeys. 2026 May 12;132:91–112. doi: 10.3897/mycokeys.132.176986 (PMC13187852; doi:10.3897/mycokeys.132.176986)
Supplement: XML Treatment for Hymenogaster albo-ovoideus [file mycokeys.132.176986-treatment1.xml]

<!DOCTYPE tp:taxon-treatment
  PUBLIC "-//TaxonX//DTD Taxonomic Treatment Publishing DTD v0 20100105//EN" "tax-treatment-NSO.dtd">
<tp:taxon-treatment xmlns:tp="http://www.plazi.org/taxpub"><tp:treatment-meta><kwd-group><label>Taxon classification</label><kwd>
                <named-content content-type="kingdom">Fungi</named-content>
              </kwd><kwd>
                <named-content content-type="order">Agaricales</named-content>
              </kwd><kwd>
                <named-content content-type="family">Hymenogastraceae</named-content>
              </kwd></kwd-group><mixed-citation publication-type="journal"><person-group><name><surname>Mao</surname><given-names>Ning</given-names></name><name><surname>Li</surname><given-names>Ting</given-names></name><name><surname>Fu</surname><given-names>Hao-Yu</given-names></name><name><surname>Zhang</surname><given-names>Yu-Xin</given-names></name><name><surname>Zhang</surname><given-names>Yong-Jie</given-names></name><name><surname>Fan</surname><given-names>Li</given-names></name></person-group><article-title>New species of <italic><tp:taxon-name><tp:taxon-name-part taxon-name-part-type="genus" reg="Hymenogaster">Hymenogaster</tp:taxon-name-part></tp:taxon-name></italic> (<tp:taxon-name><tp:taxon-name-part taxon-name-part-type="order" reg="Agaricales">Agaricales</tp:taxon-name-part></tp:taxon-name>, <tp:taxon-name><tp:taxon-name-part taxon-name-part-type="family" reg="Hymenogastraceae">Hymenogastraceae</tp:taxon-name-part></tp:taxon-name>) from North China</article-title><source>MycoKeys</source><day>12</day><month>05</month><year>2026</year><volume>132</volume><fpage>91</fpage><lpage>112</lpage><pub-id pub-id-type="doi">10.3897/mycokeys.132.176986</pub-id></mixed-citation></tp:treatment-meta><tp:nomenclature><tp:taxon-name><object-id xmlns:xlink="http://www.w3.org/1999/xlink" content-type="arpha" xlink:type="simple">969A8637-14AE-5484-9EFB-2903769A9208</object-id>
                    		<tp:taxon-name-part taxon-name-part-type="genus" reg="Hymenogaster">Hymenogaster</tp:taxon-name-part> <tp:taxon-name-part taxon-name-part-type="species" reg="albo-ovoideus">albo-ovoideus</tp:taxon-name-part>
                    	
                    		<object-id xmlns:xlink="http://www.w3.org/1999/xlink" content-type="mycobank" xlink:type="simple">863511</object-id>
                    	</tp:taxon-name><tp:taxon-authority>L. Fan, T. Li &amp; N. Mao</tp:taxon-authority><tp:taxon-status xmlns:xlink="http://www.w3.org/1999/xlink" xlink:type="simple">sp. nov.</tp:taxon-status><xref ref-type="fig" rid="F2">Fig. 2</xref></tp:nomenclature><tp:treatment-sec sec-type="Etymology"><title>Etymology.</title><p><italic>albo-ovoideus</italic> referring to the combination of the snow-white basidiomes and the broadly ovoid to ovoid basidiospores.</p></tp:treatment-sec><tp:treatment-sec sec-type="Holotype"><title>Holotype.</title><p>China • Shanxi Province, Yuncheng City, Yuanqu County, Lishan Town, Shunwangping, alt. 1744 m, in the soil under <italic><tp:taxon-name><tp:taxon-name-part taxon-name-part-type="genus" reg="Betula">Betula</tp:taxon-name-part> <tp:taxon-name-part taxon-name-part-type="species" reg="costata">costata</tp:taxon-name-part></tp:taxon-name></italic>, 30 October 2017, LT069 (<named-content xmlns:xlink="http://www.w3.org/1999/xlink" content-type="dwc:institutional_code" xlink:title="Capital Normal University" xlink:href="https://scientific-collections.gbif.org/institution/3b1727be-9f0b-4298-8bd5-3e61efd54e3c" xlink:type="simple">BJTC</named-content> FAN1139).</p></tp:treatment-sec><tp:treatment-sec sec-type="Description"><title>Description.</title><p><bold><italic>Basidiomes</italic></bold> hypogeous, subglobose to irregularly globose, 0.5–1 cm diam, soft and elastic, snow white or white when fresh, turning yellowish white to yellowish brown, sometimes dark brown when dry. Surface smooth, glabrous, with a distinct depression at the sterile base. <bold><italic>Peridium</italic></bold> 110–360 μm thick, pseudoparenchymatous, composed of ellipsoid to subglobose cells, 8–15 μm in diam, and interwoven hyphae, hyphae hyaline to pale yellow-brown, 1.3–1.6 μm broad, not inflated. <bold><italic>Gleba</italic></bold> white when young, turning yellowish brown to brown at maturity, loculate, locules irregular in length, empty, filled with spores at maturity. <bold><italic>Hymenium</italic></bold> 21–49 μm thick. <bold><italic>Basidia</italic></bold> clavate, 1–4-spored, up to 10 μm over than hymenium, sterigmata 3–7 μm long, collapsed and disappeared at maturity.</p><fig id="F2" position="float" orientation="portrait"><object-id xmlns:xlink="http://www.w3.org/1999/xlink" content-type="doi" xlink:type="simple">10.3897/mycokeys.132.176986.figure2</object-id><object-id xmlns:xlink="http://www.w3.org/1999/xlink" content-type="arpha" xlink:type="simple">34FF4247-CF3C-5BC6-843F-CC9C8CE94C96</object-id><label>Figure 2.</label><caption><p><italic><tp:taxon-name><tp:taxon-name-part taxon-name-part-type="genus" reg="Hymenogaster">Hymenogaster</tp:taxon-name-part> <tp:taxon-name-part taxon-name-part-type="species" reg="albo-ovoideus">albo-ovoideus</tp:taxon-name-part></tp:taxon-name></italic> (<named-content xmlns:xlink="http://www.w3.org/1999/xlink" content-type="dwc:institutional_code" xlink:title="Capital Normal University" xlink:href="https://scientific-collections.gbif.org/institution/3b1727be-9f0b-4298-8bd5-3e61efd54e3c" xlink:type="simple">BJTC</named-content> FAN1139, holotype). <bold>a</bold>. Basidiomes; <bold>b</bold>. Peridium; <bold>c</bold>. Basidiospores; <bold>d</bold>. Basidiospore under SEM.</p></caption><graphic xmlns:xlink="http://www.w3.org/1999/xlink" xlink:href="mycokeys-132-091-g002.jpg" id="oo_1636575.jpg" position="float" orientation="portrait" xlink:type="simple"><uri content-type="original_file" xlink:type="simple">https://binary.pensoft.net/fig/1636575</uri></graphic></fig><p><bold><italic>Basidiospores</italic></bold> broadly ovoid to ovoid, pale yellowish brown to yellowish brown at maturity, ornamented with densely verrucose and ridges of 1–2 μm high, ridges short, irregular, interwoven, excluding ornamentations, 11.8–14.2(–15) × 9.9–12 μm (Lm × Wm = 12.9 ± 0.8 μm × 10.8 ± 0.5 μm, n = 30), Q = 1.2–1.3 (Q<sub>av</sub> = 1.2 ± 0.03, n = 30), gelatinous perisporium present, with an apical hump, obtuse, hyaline, 1–2(–3) μm high, with a pronounced basal sterigma, truncate, 1–2 μm long.</p></tp:treatment-sec><tp:treatment-sec sec-type="Habit"><title>Habit.</title><p>Hypogeous, in the soil under <italic><tp:taxon-name><tp:taxon-name-part taxon-name-part-type="genus" reg="Betula">Betula</tp:taxon-name-part> <tp:taxon-name-part taxon-name-part-type="species" reg="costata">costata</tp:taxon-name-part></tp:taxon-name></italic>, Shanxi Province, northern China.</p></tp:treatment-sec><tp:treatment-sec sec-type="Additional specimens examined"><title>Additional specimens examined.</title><p>China • Shanxi Province, Yuncheng City, Yuanqu County, Lishan Town, Shunwangping, alt. 2179 m, 17 October 2016, in soil under <italic><tp:taxon-name><tp:taxon-name-part taxon-name-part-type="genus" reg="Betula">Betula</tp:taxon-name-part> <tp:taxon-name-part taxon-name-part-type="species" reg="costata">costata</tp:taxon-name-part></tp:taxon-name></italic>, YXY034 (<named-content xmlns:xlink="http://www.w3.org/1999/xlink" content-type="dwc:institutional_code" xlink:title="Capital Normal University" xlink:href="https://scientific-collections.gbif.org/institution/3b1727be-9f0b-4298-8bd5-3e61efd54e3c" xlink:type="simple">BJTC</named-content> FAN703); • ibid., alt. 1744 m, 30 October 2017, YXY150 (<named-content xmlns:xlink="http://www.w3.org/1999/xlink" content-type="dwc:institutional_code" xlink:title="Capital Normal University" xlink:href="https://scientific-collections.gbif.org/institution/3b1727be-9f0b-4298-8bd5-3e61efd54e3c" xlink:type="simple">BJTC</named-content> FAN1135), LT072 (<named-content xmlns:xlink="http://www.w3.org/1999/xlink" content-type="dwc:institutional_code" xlink:title="Capital Normal University" xlink:href="https://scientific-collections.gbif.org/institution/3b1727be-9f0b-4298-8bd5-3e61efd54e3c" xlink:type="simple">BJTC</named-content> FAN1142), LT073 (<named-content xmlns:xlink="http://www.w3.org/1999/xlink" content-type="dwc:institutional_code" xlink:title="Capital Normal University" xlink:href="https://scientific-collections.gbif.org/institution/3b1727be-9f0b-4298-8bd5-3e61efd54e3c" xlink:type="simple">BJTC</named-content> FAN1143); • ibid., Jincheng City, Yangcheng County, Manghe Nature Reserve, alt. 580 m, XYY081 (<named-content xmlns:xlink="http://www.w3.org/1999/xlink" content-type="dwc:institutional_code" xlink:title="Capital Normal University" xlink:href="https://scientific-collections.gbif.org/institution/3b1727be-9f0b-4298-8bd5-3e61efd54e3c" xlink:type="simple">BJTC</named-content> FAN1144).</p></tp:treatment-sec><tp:treatment-sec sec-type="Notes"><title>Notes.</title><p><italic><tp:taxon-name><tp:taxon-name-part taxon-name-part-type="genus" reg="Hymenogaster">Hymenogaster</tp:taxon-name-part> <tp:taxon-name-part taxon-name-part-type="species" reg="albo-ovoideus">albo-ovoideus</tp:taxon-name-part></tp:taxon-name></italic> is characterized by snow white to white basidiomes, broadly ovoid to ovoid basidiospores with densely verrucose and ridge-like ornamentations. <italic><tp:taxon-name><tp:taxon-name-part taxon-name-part-type="genus" reg="Hymenogaster">Hymenogaster</tp:taxon-name-part> <tp:taxon-name-part taxon-name-part-type="species" reg="albo-ovoideus">albo-ovoideus</tp:taxon-name-part></tp:taxon-name></italic> is easily confused with <italic><tp:taxon-name><tp:taxon-name-part taxon-name-part-type="genus" reg="Hymenogaster">H.</tp:taxon-name-part> <tp:taxon-name-part taxon-name-part-type="species" reg="niveus">niveus</tp:taxon-name-part></tp:taxon-name></italic> Vittad. by their similar morphology with snow white basidiomes (<xref ref-type="bibr" rid="B5">Dodge and Zeller 1934</xref>; <xref ref-type="bibr" rid="B32">Stielow et al. 2011</xref>). However, <italic><tp:taxon-name><tp:taxon-name-part taxon-name-part-type="genus" reg="Hymenogaster">H.</tp:taxon-name-part> <tp:taxon-name-part taxon-name-part-type="species" reg="niveus">niveus</tp:taxon-name-part></tp:taxon-name></italic> differs from <italic><tp:taxon-name><tp:taxon-name-part taxon-name-part-type="genus" reg="Hymenogaster">H.</tp:taxon-name-part> <tp:taxon-name-part taxon-name-part-type="species" reg="albo-ovoideus">albo-ovoideus</tp:taxon-name-part></tp:taxon-name></italic> by its basidiomes turning red upon bruising or handling and diverse basidiospore ornamentations (<xref ref-type="bibr" rid="B32">Stielow et al. 2011</xref>; <xref ref-type="bibr" rid="B5">Dodge and Zeller 1934</xref>). <italic><tp:taxon-name><tp:taxon-name-part taxon-name-part-type="genus" reg="Hymenogaster">Hymenogaster</tp:taxon-name-part> <tp:taxon-name-part taxon-name-part-type="species" reg="albo-ovoideus">albo-ovoideus</tp:taxon-name-part></tp:taxon-name></italic> was phylogenetically sister to <italic><tp:taxon-name><tp:taxon-name-part taxon-name-part-type="genus" reg="Hymenogaster">H.</tp:taxon-name-part> <tp:taxon-name-part taxon-name-part-type="species" reg="pseudoniveus">pseudoniveus</tp:taxon-name-part></tp:taxon-name></italic> L. Fan &amp; Ting Li, a new species found in Hebei, Shanxi and Shaanxi Provinces, Northern China. However, <italic><tp:taxon-name><tp:taxon-name-part taxon-name-part-type="genus" reg="Hymenogaster">H.</tp:taxon-name-part> <tp:taxon-name-part taxon-name-part-type="species" reg="pseudoniveus">pseudoniveus</tp:taxon-name-part></tp:taxon-name></italic> differs from <italic><tp:taxon-name><tp:taxon-name-part taxon-name-part-type="genus" reg="Hymenogaster">H.</tp:taxon-name-part> <tp:taxon-name-part taxon-name-part-type="species" reg="albo-ovoideus">albo-ovoideus</tp:taxon-name-part></tp:taxon-name></italic> by its ellipsoid to broadly ellipsoid basidiospores (<xref ref-type="bibr" rid="B17">Li et al. 2024b</xref>).</p><p>Two ITS sequences (<ext-link xmlns:xlink="http://www.w3.org/1999/xlink" xlink:href="LC711550" ext-link-type="gen" xlink:type="simple">LC711550</ext-link>, <ext-link xmlns:xlink="http://www.w3.org/1999/xlink" xlink:href="AY310842" ext-link-type="gen" xlink:type="simple">AY310842</ext-link>) extracted from ectomycorrhizal root tips downloaded from GenBank matched <italic><tp:taxon-name><tp:taxon-name-part taxon-name-part-type="genus" reg="Hymenogaster">H.</tp:taxon-name-part> <tp:taxon-name-part taxon-name-part-type="species" reg="albo-ovoideus">albo-ovoideus</tp:taxon-name-part></tp:taxon-name></italic> in our analysis, one of which was from Japan (<ext-link xmlns:xlink="http://www.w3.org/1999/xlink" xlink:href="LC711550" ext-link-type="gen" xlink:type="simple">LC711550</ext-link>), and another from USA (<ext-link xmlns:xlink="http://www.w3.org/1999/xlink" xlink:href="AY310842" ext-link-type="gen" xlink:type="simple">AY310842</ext-link>). That could imply that <italic><tp:taxon-name><tp:taxon-name-part taxon-name-part-type="genus" reg="Hymenogaster">H.</tp:taxon-name-part> <tp:taxon-name-part taxon-name-part-type="species" reg="albo-ovoideus">albo-ovoideus</tp:taxon-name-part></tp:taxon-name></italic> may occur in both Japan and the USA. Moreover, BLASTn revealed that <italic><tp:taxon-name><tp:taxon-name-part taxon-name-part-type="genus" reg="Hymenogaster">H.</tp:taxon-name-part> <tp:taxon-name-part taxon-name-part-type="species" reg="albo-ovoideus">albo-ovoideus</tp:taxon-name-part></tp:taxon-name></italic> shares less than 95.75% ITS similarity with sequences from the NCBI database.</p></tp:treatment-sec><ref-list><ref id="B5"><mixed-citation xmlns:xlink="http://www.w3.org/1999/xlink" xlink:type="simple">Dodge CW, Zeller SM (1934) <italic><tp:taxon-name><tp:taxon-name-part taxon-name-part-type="genus">Hymenogaster</tp:taxon-name-part></tp:taxon-name></italic> and related genera. Annals of the Missouri Botanical Garden 21: 625–708. <ext-link xlink:href="10.2307/2394189" ext-link-type="doi" xlink:type="simple">https://doi.org/10.2307/2394189</ext-link></mixed-citation></ref><ref id="B32"><mixed-citation xmlns:xlink="http://www.w3.org/1999/xlink" xlink:type="simple">Stielow B, Bratek Z, Orczán AKI, Rudnoy S, Hensel G, Hoffmann P, Klenk HP, Göker M (2011) Species delimitation in taxonomically difficult fungi: the case of <italic><tp:taxon-name><tp:taxon-name-part taxon-name-part-type="genus">Hymenogaster</tp:taxon-name-part></tp:taxon-name></italic>. PLOS ONE 6(1): e15614. <ext-link xlink:href="10.1371/journal.pone.0015614" ext-link-type="doi" xlink:type="simple">https://doi.org/10.1371/journal.pone.0015614</ext-link></mixed-citation></ref><ref id="B17"><mixed-citation xmlns:xlink="http://www.w3.org/1999/xlink" xlink:type="simple">Li T, Mao N, Fu HY, Zhang YX, Fan L (2024b) Two new species of <italic><tp:taxon-name><tp:taxon-name-part taxon-name-part-type="genus">Hymenogaster</tp:taxon-name-part></tp:taxon-name></italic> (<tp:taxon-name><tp:taxon-name-part taxon-name-part-type="family">Hymenogastraceae</tp:taxon-name-part></tp:taxon-name>, <tp:taxon-name><tp:taxon-name-part taxon-name-part-type="order">Agaricales</tp:taxon-name-part></tp:taxon-name>) from China based on morphological and molecular markers. Diversity 16: 303. <ext-link xlink:href="10.3390/d16050303" ext-link-type="doi" xlink:type="simple">https://doi.org/10.3390/d16050303</ext-link></mixed-citation></ref></ref-list></tp:taxon-treatment>
