# Supplementary material for: New species of Hymenogaster (Agaricales, Hymenogastraceae) from North China
Source: MycoKeys. 2026 May 12;132:91–112. doi: 10.3897/mycokeys.132.176986 (PMC13187852; doi:10.3897/mycokeys.132.176986)
Supplement: XML Treatment for Hymenogaster pinophilus [file mycokeys.132.176986-treatment2.xml]

<!DOCTYPE tp:taxon-treatment
  PUBLIC "-//TaxonX//DTD Taxonomic Treatment Publishing DTD v0 20100105//EN" "tax-treatment-NSO.dtd">
<tp:taxon-treatment xmlns:tp="http://www.plazi.org/taxpub"><tp:treatment-meta><kwd-group><label>Taxon classification</label><kwd>
                <named-content content-type="kingdom">Fungi</named-content>
              </kwd><kwd>
                <named-content content-type="order">Agaricales</named-content>
              </kwd><kwd>
                <named-content content-type="family">Hymenogastraceae</named-content>
              </kwd></kwd-group><mixed-citation publication-type="journal"><person-group><name><surname>Mao</surname><given-names>Ning</given-names></name><name><surname>Li</surname><given-names>Ting</given-names></name><name><surname>Fu</surname><given-names>Hao-Yu</given-names></name><name><surname>Zhang</surname><given-names>Yu-Xin</given-names></name><name><surname>Zhang</surname><given-names>Yong-Jie</given-names></name><name><surname>Fan</surname><given-names>Li</given-names></name></person-group><article-title>New species of <italic><tp:taxon-name><tp:taxon-name-part taxon-name-part-type="genus" reg="Hymenogaster">Hymenogaster</tp:taxon-name-part></tp:taxon-name></italic> (<tp:taxon-name><tp:taxon-name-part taxon-name-part-type="order" reg="Agaricales">Agaricales</tp:taxon-name-part></tp:taxon-name>, <tp:taxon-name><tp:taxon-name-part taxon-name-part-type="family" reg="Hymenogastraceae">Hymenogastraceae</tp:taxon-name-part></tp:taxon-name>) from North China</article-title><source>MycoKeys</source><day>12</day><month>05</month><year>2026</year><volume>132</volume><fpage>91</fpage><lpage>112</lpage><pub-id pub-id-type="doi">10.3897/mycokeys.132.176986</pub-id></mixed-citation></tp:treatment-meta><tp:nomenclature><tp:taxon-name><object-id xmlns:xlink="http://www.w3.org/1999/xlink" content-type="arpha" xlink:type="simple">BC6EFE93-3CE5-5299-B459-5563279C1C69</object-id>
                    		<tp:taxon-name-part taxon-name-part-type="genus" reg="Hymenogaster">Hymenogaster</tp:taxon-name-part> <tp:taxon-name-part taxon-name-part-type="species" reg="pinophilus">pinophilus</tp:taxon-name-part>
                    	
                    		<object-id xmlns:xlink="http://www.w3.org/1999/xlink" content-type="mycobank" xlink:type="simple">863512</object-id>
                    	</tp:taxon-name><tp:taxon-authority>N. Mao, L. Fan &amp; T. Li</tp:taxon-authority><tp:taxon-status xmlns:xlink="http://www.w3.org/1999/xlink" xlink:type="simple">sp. nov.</tp:taxon-status><xref ref-type="fig" rid="F3">Fig. 3</xref></tp:nomenclature><tp:treatment-sec sec-type="Etymology"><title>Etymology.</title><p><italic>pinophilus</italic> (pine-loving) referring to the habitat of the species amongst forest of <italic><tp:taxon-name><tp:taxon-name-part taxon-name-part-type="genus" reg="Pinus">Pinus</tp:taxon-name-part></tp:taxon-name></italic>.</p></tp:treatment-sec><tp:treatment-sec sec-type="Holotype"><title>Holotype.</title><p>China • Shanxi Province, Yuncheng City, Yuanqu County, Lishan Town, Shunwangping, alt. 2209 m, in the soil under <italic><tp:taxon-name><tp:taxon-name-part taxon-name-part-type="genus" reg="Pinus">Pinus</tp:taxon-name-part> <tp:taxon-name-part taxon-name-part-type="species" reg="armandii">armandii</tp:taxon-name-part></tp:taxon-name></italic>, 16 August 2017, HBD008 (<named-content xmlns:xlink="http://www.w3.org/1999/xlink" content-type="dwc:institutional_code" xlink:title="Capital Normal University" xlink:href="https://scientific-collections.gbif.org/institution/3b1727be-9f0b-4298-8bd5-3e61efd54e3c" xlink:type="simple">BJTC</named-content> FAN583).</p></tp:treatment-sec><tp:treatment-sec sec-type="Description"><title>Description.</title><p><bold><italic>Basidiomes</italic></bold> hypogeous, subglobose to irregularly globose, 0.5–2 cm diam, soft and elastic, cream white to white when fresh, turning yellowish white to pale yellowish brown when dry. Surface smooth, glabrous, with a distinct depression at the sterile base. <bold><italic>Peridium</italic></bold> 87–150 μm thick, pseudoparenchymatous, composed of ellipsoid to subglobose cells, 7–17 μm in diam, and interwoven hyphae, hyphae pale yellow, 1.4–2.5 μm broad, not inflated. <bold><italic>Gleba</italic></bold> yellowish brown to black brown at maturity, loculate, locules irregular in length, empty, filled with spores at maturity. <bold><italic>Hymenium</italic></bold> 20–37 μm thick. <bold><italic>Basidia</italic></bold> clavate, 1–2-spored, mainly 2-spored, sterigmata 3–7 μm long, collapsed and disappeared at maturity.</p><fig id="F3" position="float" orientation="portrait"><object-id xmlns:xlink="http://www.w3.org/1999/xlink" content-type="doi" xlink:type="simple">10.3897/mycokeys.132.176986.figure3</object-id><object-id xmlns:xlink="http://www.w3.org/1999/xlink" content-type="arpha" xlink:type="simple">8A5C99AB-8775-53ED-A649-F3F449D18130</object-id><label>Figure 3.</label><caption><p><italic><tp:taxon-name><tp:taxon-name-part taxon-name-part-type="genus" reg="Hymenogaster">Hymenogaster</tp:taxon-name-part> <tp:taxon-name-part taxon-name-part-type="species" reg="pinophilus">pinophilus</tp:taxon-name-part></tp:taxon-name></italic> (<named-content xmlns:xlink="http://www.w3.org/1999/xlink" content-type="dwc:institutional_code" xlink:title="Capital Normal University" xlink:href="https://scientific-collections.gbif.org/institution/3b1727be-9f0b-4298-8bd5-3e61efd54e3c" xlink:type="simple">BJTC</named-content> FAN583, holotype). <bold>a</bold>. Basidiomes; <bold>b</bold>. Peridium; <bold>c</bold>. Basidiospores; <bold>d</bold>. Basidiospores under SEM.</p></caption><graphic xmlns:xlink="http://www.w3.org/1999/xlink" xlink:href="mycokeys-132-091-g003.jpg" id="oo_1636576.jpg" position="float" orientation="portrait" xlink:type="simple"><uri content-type="original_file" xlink:type="simple">https://binary.pensoft.net/fig/1636576</uri></graphic></fig><p><bold><italic>Basidiospores</italic></bold> fusiform, broadly fusiform to ovoid, yellowish brown to brown at maturity, ornamented with densely ridges of 1–2 μm high, ridges short, irregular, interwoven, 14.5–18.8(–19.3) × 10–14.2 μm (Lm × Wm = 17.1 ± 1.5 × 11.8 ± 1.1 μm, n = 30), Q = 1.3–1.6 (Q<sub>av</sub> = 1.45 ± 0.1, n = 30), gelatinous perisporium present, with a apical hump, obtuse, hyaline, 1–2(–3) μm high, with a pronounced basal sterigma, truncate, 2–3(–4) μm long.</p></tp:treatment-sec><tp:treatment-sec sec-type="Habit"><title>Habit.</title><p>Hypogeous, in the soil under <italic><tp:taxon-name><tp:taxon-name-part taxon-name-part-type="genus" reg="Pinus">Pinus</tp:taxon-name-part> <tp:taxon-name-part taxon-name-part-type="species" reg="armandii">armandii</tp:taxon-name-part></tp:taxon-name></italic>, Shanxi Province, northern China.</p></tp:treatment-sec><tp:treatment-sec sec-type="Additional specimens examined"><title>Additional specimens examined.</title><p>China • Shanxi Province, Yuncheng City, Yuanqu County, Lishan Town, Shunwangping, alt. 2209 m, 16 August 2017, WYW008 (<named-content xmlns:xlink="http://www.w3.org/1999/xlink" content-type="dwc:institutional_code" xlink:title="Capital Normal University" xlink:href="https://scientific-collections.gbif.org/institution/3b1727be-9f0b-4298-8bd5-3e61efd54e3c" xlink:type="simple">BJTC</named-content> FAN560); • ibid., HKB016 (<named-content xmlns:xlink="http://www.w3.org/1999/xlink" content-type="dwc:institutional_code" xlink:title="Capital Normal University" xlink:href="https://scientific-collections.gbif.org/institution/3b1727be-9f0b-4298-8bd5-3e61efd54e3c" xlink:type="simple">BJTC</named-content> FAN565); • ibid., CM005 (<named-content xmlns:xlink="http://www.w3.org/1999/xlink" content-type="dwc:institutional_code" xlink:title="Capital Normal University" xlink:href="https://scientific-collections.gbif.org/institution/3b1727be-9f0b-4298-8bd5-3e61efd54e3c" xlink:type="simple">BJTC</named-content> FAN571); • ibid., YXY008 (<named-content xmlns:xlink="http://www.w3.org/1999/xlink" content-type="dwc:institutional_code" xlink:title="Capital Normal University" xlink:href="https://scientific-collections.gbif.org/institution/3b1727be-9f0b-4298-8bd5-3e61efd54e3c" xlink:type="simple">BJTC</named-content> FAN602); • ibid., YXY002 (<named-content xmlns:xlink="http://www.w3.org/1999/xlink" content-type="dwc:institutional_code" xlink:title="Capital Normal University" xlink:href="https://scientific-collections.gbif.org/institution/3b1727be-9f0b-4298-8bd5-3e61efd54e3c" xlink:type="simple">BJTC</named-content> FAN607); • ibid., alt. 2276 m, 17 October 2017, YXY036 (<named-content xmlns:xlink="http://www.w3.org/1999/xlink" content-type="dwc:institutional_code" xlink:title="Capital Normal University" xlink:href="https://scientific-collections.gbif.org/institution/3b1727be-9f0b-4298-8bd5-3e61efd54e3c" xlink:type="simple">BJTC</named-content> FAN668), • ibid., YXY 038 (<named-content xmlns:xlink="http://www.w3.org/1999/xlink" content-type="dwc:institutional_code" xlink:title="Capital Normal University" xlink:href="https://scientific-collections.gbif.org/institution/3b1727be-9f0b-4298-8bd5-3e61efd54e3c" xlink:type="simple">BJTC</named-content> FAN678), • ibid., YXY035 (<named-content xmlns:xlink="http://www.w3.org/1999/xlink" content-type="dwc:institutional_code" xlink:title="Capital Normal University" xlink:href="https://scientific-collections.gbif.org/institution/3b1727be-9f0b-4298-8bd5-3e61efd54e3c" xlink:type="simple">BJTC</named-content> FAN687); • ibid., SXY 017(<named-content xmlns:xlink="http://www.w3.org/1999/xlink" content-type="dwc:institutional_code" xlink:title="Capital Normal University" xlink:href="https://scientific-collections.gbif.org/institution/3b1727be-9f0b-4298-8bd5-3e61efd54e3c" xlink:type="simple">BJTC</named-content> FAN685); • ibid., CM 013(<named-content xmlns:xlink="http://www.w3.org/1999/xlink" content-type="dwc:institutional_code" xlink:title="Capital Normal University" xlink:href="https://scientific-collections.gbif.org/institution/3b1727be-9f0b-4298-8bd5-3e61efd54e3c" xlink:type="simple">BJTC</named-content> FAN702)</p></tp:treatment-sec><tp:treatment-sec sec-type="Notes"><title>Notes.</title><p><italic><tp:taxon-name><tp:taxon-name-part taxon-name-part-type="genus" reg="Hymenogaster">Hymenogaster</tp:taxon-name-part> <tp:taxon-name-part taxon-name-part-type="species" reg="pinophilus">pinophilus</tp:taxon-name-part></tp:taxon-name></italic> is characterized by yellowish brown to black brown gleba, fusiform, broadly fusiform to ovoid basidiospores and habitat associated with <italic><tp:taxon-name><tp:taxon-name-part taxon-name-part-type="genus" reg="Pinus">Pinus</tp:taxon-name-part> <tp:taxon-name-part taxon-name-part-type="species" reg="armandii">armandii</tp:taxon-name-part></tp:taxon-name></italic>. BLASTn revealed that <italic><tp:taxon-name><tp:taxon-name-part taxon-name-part-type="genus" reg="Hymenogaster">H.</tp:taxon-name-part> <tp:taxon-name-part taxon-name-part-type="species" reg="pinophilus">pinophilus</tp:taxon-name-part></tp:taxon-name></italic> shares less than 95.75% ITS similarity with sequences from the NCBI database.</p><p>11 sequences downloaded from NCBI well matched our <italic><tp:taxon-name><tp:taxon-name-part taxon-name-part-type="genus" reg="Hymenogaster">H.</tp:taxon-name-part> <tp:taxon-name-part taxon-name-part-type="species" reg="pinophilus">pinophilus</tp:taxon-name-part></tp:taxon-name></italic> with strong support, indicating that the present species also occurs in Europe, North America, Asia and Australia, and has a wide range of host trees including <italic><tp:taxon-name><tp:taxon-name-part taxon-name-part-type="genus" reg="Castanea">Castanea</tp:taxon-name-part> <tp:taxon-name-part taxon-name-part-type="species" reg="hybrid">hybrid</tp:taxon-name-part></tp:taxon-name></italic>, <italic><tp:taxon-name><tp:taxon-name-part taxon-name-part-type="genus" reg="Fagus">Fagus</tp:taxon-name-part> <tp:taxon-name-part taxon-name-part-type="species" reg="sylvatica">sylvatica</tp:taxon-name-part></tp:taxon-name></italic>, <italic><tp:taxon-name><tp:taxon-name-part taxon-name-part-type="genus" reg="Picea">Picea</tp:taxon-name-part> <tp:taxon-name-part taxon-name-part-type="species" reg="abies">abies</tp:taxon-name-part></tp:taxon-name></italic>, <italic><tp:taxon-name><tp:taxon-name-part taxon-name-part-type="genus" reg="Salix">Salix</tp:taxon-name-part></tp:taxon-name></italic> sp. Those labeled as <italic><tp:taxon-name><tp:taxon-name-part taxon-name-part-type="genus" reg="Hymenogaster">H.</tp:taxon-name-part> <tp:taxon-name-part taxon-name-part-type="species" reg="rehsteineri">rehsteineri</tp:taxon-name-part></tp:taxon-name></italic> and <italic><tp:taxon-name><tp:taxon-name-part taxon-name-part-type="genus" reg="Hymenogaster">H.</tp:taxon-name-part> <tp:taxon-name-part taxon-name-part-type="species" reg="vulgaris">vulgaris</tp:taxon-name-part></tp:taxon-name></italic> were actually misidentifications as the basidiospores in <italic><tp:taxon-name><tp:taxon-name-part taxon-name-part-type="genus" reg="Hymenogaster">H.</tp:taxon-name-part> <tp:taxon-name-part taxon-name-part-type="species" reg="rehsteineri">rehsteineri</tp:taxon-name-part></tp:taxon-name></italic> are shaped papillate to lanceolate, while the basidiospores in <italic><tp:taxon-name><tp:taxon-name-part taxon-name-part-type="genus" reg="Hymenogaster">H.</tp:taxon-name-part> <tp:taxon-name-part taxon-name-part-type="species" reg="vulgaris">vulgaris</tp:taxon-name-part></tp:taxon-name></italic> are ornamented small warts. All of those are clearly different from the present species (<xref ref-type="bibr" rid="B5">Dodge and Zeller 1934</xref>; <xref ref-type="bibr" rid="B32">Stielow et al. 2011</xref>).</p><p><italic><tp:taxon-name><tp:taxon-name-part taxon-name-part-type="genus" reg="Hymenogaster">Hymenogaster</tp:taxon-name-part> <tp:taxon-name-part taxon-name-part-type="species" reg="intermedius">intermedius</tp:taxon-name-part></tp:taxon-name></italic> is closely related to <italic><tp:taxon-name><tp:taxon-name-part taxon-name-part-type="genus" reg="Hymenogaster">H.</tp:taxon-name-part> <tp:taxon-name-part taxon-name-part-type="species" reg="pinophilus">pinophilus</tp:taxon-name-part></tp:taxon-name></italic> and morphologically similar, but <italic><tp:taxon-name><tp:taxon-name-part taxon-name-part-type="genus" reg="Hymenogaster">H.</tp:taxon-name-part> <tp:taxon-name-part taxon-name-part-type="species" reg="intermedius">intermedius</tp:taxon-name-part></tp:taxon-name></italic> differs by its globose to subglobose basidiospores (<xref ref-type="bibr" rid="B32">Stielow et al. 2011</xref>; <xref ref-type="bibr" rid="B5">Dodge and Zeller 1934</xref>).</p></tp:treatment-sec><ref-list><ref id="B5"><mixed-citation xmlns:xlink="http://www.w3.org/1999/xlink" xlink:type="simple">Dodge CW, Zeller SM (1934) <italic><tp:taxon-name><tp:taxon-name-part taxon-name-part-type="genus">Hymenogaster</tp:taxon-name-part></tp:taxon-name></italic> and related genera. Annals of the Missouri Botanical Garden 21: 625–708. <ext-link xlink:href="10.2307/2394189" ext-link-type="doi" xlink:type="simple">https://doi.org/10.2307/2394189</ext-link></mixed-citation></ref><ref id="B32"><mixed-citation xmlns:xlink="http://www.w3.org/1999/xlink" xlink:type="simple">Stielow B, Bratek Z, Orczán AKI, Rudnoy S, Hensel G, Hoffmann P, Klenk HP, Göker M (2011) Species delimitation in taxonomically difficult fungi: the case of <italic><tp:taxon-name><tp:taxon-name-part taxon-name-part-type="genus">Hymenogaster</tp:taxon-name-part></tp:taxon-name></italic>. PLOS ONE 6(1): e15614. <ext-link xlink:href="10.1371/journal.pone.0015614" ext-link-type="doi" xlink:type="simple">https://doi.org/10.1371/journal.pone.0015614</ext-link></mixed-citation></ref></ref-list></tp:taxon-treatment>
