# Supplementary material for: New species of Hymenogaster (Agaricales, Hymenogastraceae) from North China
Source: MycoKeys. 2026 May 12;132:91–112. doi: 10.3897/mycokeys.132.176986 (PMC13187852; doi:10.3897/mycokeys.132.176986)
Supplement: XML Treatment for Hymenogaster tenuihymeninus [file mycokeys.132.176986-treatment4.xml]

<!DOCTYPE tp:taxon-treatment
  PUBLIC "-//TaxonX//DTD Taxonomic Treatment Publishing DTD v0 20100105//EN" "tax-treatment-NSO.dtd">
<tp:taxon-treatment xmlns:tp="http://www.plazi.org/taxpub"><tp:treatment-meta><kwd-group><label>Taxon classification</label><kwd>
                <named-content content-type="kingdom">Fungi</named-content>
              </kwd><kwd>
                <named-content content-type="order">Agaricales</named-content>
              </kwd><kwd>
                <named-content content-type="family">Hymenogastraceae</named-content>
              </kwd></kwd-group><mixed-citation publication-type="journal"><person-group><name><surname>Mao</surname><given-names>Ning</given-names></name><name><surname>Li</surname><given-names>Ting</given-names></name><name><surname>Fu</surname><given-names>Hao-Yu</given-names></name><name><surname>Zhang</surname><given-names>Yu-Xin</given-names></name><name><surname>Zhang</surname><given-names>Yong-Jie</given-names></name><name><surname>Fan</surname><given-names>Li</given-names></name></person-group><article-title>New species of <italic><tp:taxon-name><tp:taxon-name-part taxon-name-part-type="genus" reg="Hymenogaster">Hymenogaster</tp:taxon-name-part></tp:taxon-name></italic> (<tp:taxon-name><tp:taxon-name-part taxon-name-part-type="order" reg="Agaricales">Agaricales</tp:taxon-name-part></tp:taxon-name>, <tp:taxon-name><tp:taxon-name-part taxon-name-part-type="family" reg="Hymenogastraceae">Hymenogastraceae</tp:taxon-name-part></tp:taxon-name>) from North China</article-title><source>MycoKeys</source><day>12</day><month>05</month><year>2026</year><volume>132</volume><fpage>91</fpage><lpage>112</lpage><pub-id pub-id-type="doi">10.3897/mycokeys.132.176986</pub-id></mixed-citation></tp:treatment-meta><tp:nomenclature><tp:taxon-name><object-id xmlns:xlink="http://www.w3.org/1999/xlink" content-type="arpha" xlink:type="simple">D14CAA5F-9EA3-5E5F-AAD7-EA7A2BFB24E4</object-id>
                    		<tp:taxon-name-part taxon-name-part-type="genus" reg="Hymenogaster">Hymenogaster</tp:taxon-name-part> <tp:taxon-name-part taxon-name-part-type="species" reg="tenuihymeninus">tenuihymeninus</tp:taxon-name-part>
                    	
                    		<object-id xmlns:xlink="http://www.w3.org/1999/xlink" content-type="mycobank" xlink:type="simple">863514</object-id>
                    	</tp:taxon-name><tp:taxon-authority>T. Li, L. Fan &amp; N. Mao</tp:taxon-authority><tp:taxon-status xmlns:xlink="http://www.w3.org/1999/xlink" xlink:type="simple">sp. nov.</tp:taxon-status><xref ref-type="fig" rid="F5">Fig. 5</xref></tp:nomenclature><tp:treatment-sec sec-type="Etymology"><title>Etymology.</title><p><italic>tenuihymeninus</italic> referring to the distinctly thin hymenium.</p></tp:treatment-sec><tp:treatment-sec sec-type="Holotype"><title>Holotype.</title><p>China • Shanxi Province, Lvliang City, Jiaocheng Country, Shenweigou, alt. 2003 m, in the soil under <italic><tp:taxon-name><tp:taxon-name-part taxon-name-part-type="genus" reg="Betula">Betula</tp:taxon-name-part> <tp:taxon-name-part taxon-name-part-type="species" reg="costata">costata</tp:taxon-name-part></tp:taxon-name></italic>, 7 September 2017, YXY060 (<named-content xmlns:xlink="http://www.w3.org/1999/xlink" content-type="dwc:institutional_code" xlink:title="Capital Normal University" xlink:href="https://scientific-collections.gbif.org/institution/3b1727be-9f0b-4298-8bd5-3e61efd54e3c" xlink:type="simple">BJTC</named-content> FAN847).</p></tp:treatment-sec><tp:treatment-sec sec-type="Description"><title>Description.</title><p><bold><italic>Basidiome</italic></bold> hypogeous, globose to subglobose, 0.5–0.6 cm diam, soft and elastic, white to pale yellow when fresh, turning pale brown when dry. Surface smooth, glabrous. <bold><italic>Peridium</italic></bold> 54–78 μm thick, pseudoparenchymatous, composed of subglobose cells, 8–17 μm in diam, and interwoven hyphae, hyphae hyaline, 2.5–4.5 μm broad, not inflated. <bold><italic>Gleba</italic></bold> white to pale yellow at maturity, turning pale brown when dry, loculate, locules irregular in length, empty, filled with spores at maturity. <bold><italic>Hymenium</italic></bold> 20–30 μm thick. <bold><italic>Basidia</italic></bold> clavate, 1–2-spored, up to 32–42 μm over than hymenium, sterigmata 2.5–3.5 μm long, collapsed and disappeared at maturity.</p><fig id="F5" position="float" orientation="portrait"><object-id xmlns:xlink="http://www.w3.org/1999/xlink" content-type="doi" xlink:type="simple">10.3897/mycokeys.132.176986.figure5</object-id><object-id xmlns:xlink="http://www.w3.org/1999/xlink" content-type="arpha" xlink:type="simple">BDC3DB63-8F07-5838-A2E8-517CAC75BF09</object-id><label>Figure 5.</label><caption><p><italic><tp:taxon-name><tp:taxon-name-part taxon-name-part-type="genus" reg="Hymenogaster">Hymenogaster</tp:taxon-name-part> <tp:taxon-name-part taxon-name-part-type="species" reg="tenuihymeninus">tenuihymeninus</tp:taxon-name-part></tp:taxon-name></italic> (<named-content xmlns:xlink="http://www.w3.org/1999/xlink" content-type="dwc:institutional_code" xlink:title="Capital Normal University" xlink:href="https://scientific-collections.gbif.org/institution/3b1727be-9f0b-4298-8bd5-3e61efd54e3c" xlink:type="simple">BJTC</named-content> FAN847, holotype). <bold>a</bold>. Basidiomes; <bold>b</bold>. Peridium; <bold>c</bold>. Basidiospores; <bold>d</bold>. Basidiospore under SEM.</p></caption><graphic xmlns:xlink="http://www.w3.org/1999/xlink" xlink:href="mycokeys-132-091-g005.jpg" id="oo_1636578.jpg" position="float" orientation="portrait" xlink:type="simple"><uri content-type="original_file" xlink:type="simple">https://binary.pensoft.net/fig/1636578</uri></graphic></fig><p><bold><italic>Basidiospores</italic></bold> broadly ellipsoid to subglobose, yellowish brown at maturity, ornamented with densely verrucose and ridges of 1 μm high, ridges short, irregular, interwoven, excluding ornamentations, (11.3–)12.3–14.1(–15) × (9.7–)10.3–12.1(–12.6) μm (Lm × Wm = 13.2 ± 0.5 μm × 11.3 ± 0.5 μm, n = 30), Q = 1.1–1.3 (Q<sub>av</sub> = 1.2 ± 0.1, n = 30), gelatinous perisporium present, with an inconspicuous apical hump, hyaline, up to 1 μm high, with a pronounced basal sterigma, truncate, 1–2 μm long.</p></tp:treatment-sec><tp:treatment-sec sec-type="Habit"><title>Habit.</title><p>Hypogeous, in the soil under <italic><tp:taxon-name><tp:taxon-name-part taxon-name-part-type="genus" reg="Betula">Betula</tp:taxon-name-part> <tp:taxon-name-part taxon-name-part-type="species" reg="costata">costata</tp:taxon-name-part></tp:taxon-name></italic>, Shanxi Province, northern China.</p></tp:treatment-sec><tp:treatment-sec sec-type="Notes"><title>Notes.</title><p><italic><tp:taxon-name><tp:taxon-name-part taxon-name-part-type="genus" reg="Hymenogaster">Hymenogaster</tp:taxon-name-part> <tp:taxon-name-part taxon-name-part-type="species" reg="tenuihymeninus">tenuihymeninus</tp:taxon-name-part></tp:taxon-name></italic> is characterized by distinctly thin hymenium, broadly ellipsoid to subglobose basidiospores with an inconspicuous apical hump. Phylogenetically, it is closely to <italic><tp:taxon-name><tp:taxon-name-part taxon-name-part-type="genus" reg="Hymenogaster">H.</tp:taxon-name-part> <tp:taxon-name-part taxon-name-part-type="species" reg="thermophilus">thermophilus</tp:taxon-name-part></tp:taxon-name></italic>. Both species share a white to yellowish-white basidiomes coloration. However, <italic><tp:taxon-name><tp:taxon-name-part taxon-name-part-type="genus" reg="Hymenogaster">H.</tp:taxon-name-part> <tp:taxon-name-part taxon-name-part-type="species" reg="thermophilus">thermophilus</tp:taxon-name-part></tp:taxon-name></italic> can be distinguished from <italic><tp:taxon-name><tp:taxon-name-part taxon-name-part-type="genus" reg="Hymenogaster">H.</tp:taxon-name-part> <tp:taxon-name-part taxon-name-part-type="species" reg="tenuihymeninus">tenuihymeninus</tp:taxon-name-part></tp:taxon-name></italic> by its basidiospores with a distinct apical hump and a habitat primarily associated with <italic><tp:taxon-name><tp:taxon-name-part taxon-name-part-type="genus" reg="Quercus">Quercus</tp:taxon-name-part></tp:taxon-name></italic> forests. <italic><tp:taxon-name><tp:taxon-name-part taxon-name-part-type="genus" reg="Hymenogaster">Hymenogaster</tp:taxon-name-part> <tp:taxon-name-part taxon-name-part-type="species" reg="zunhuaensis">zunhuaensis</tp:taxon-name-part></tp:taxon-name></italic> L. Fan &amp; Ting Li, a species recently discovered in Shanxi, is phylogenetically closely related to <italic><tp:taxon-name><tp:taxon-name-part taxon-name-part-type="genus" reg="Hymenogaster">H.</tp:taxon-name-part> <tp:taxon-name-part taxon-name-part-type="species" reg="tenuihymeninus">tenuihymeninus</tp:taxon-name-part></tp:taxon-name></italic>. However, it can be easily distinguished from <italic>H tenuihymenium</italic> by its gleba, which exhibits reddish to rusty tinges, and a relatively thick hymenium (up to 55 µm) (<xref ref-type="bibr" rid="B17">Li et al. 2024b</xref>). Moreover, BLASTn revealed that <italic><tp:taxon-name><tp:taxon-name-part taxon-name-part-type="genus" reg="Hymenogaster">H.</tp:taxon-name-part> <tp:taxon-name-part taxon-name-part-type="species" reg="tenuihymeninus">tenuihymeninus</tp:taxon-name-part></tp:taxon-name></italic> shares less than 94.6% ITS similarity with sequences from the NCBI database.</p></tp:treatment-sec><ref-list><ref id="B17"><mixed-citation xmlns:xlink="http://www.w3.org/1999/xlink" xlink:type="simple">Li T, Mao N, Fu HY, Zhang YX, Fan L (2024b) Two new species of <italic><tp:taxon-name><tp:taxon-name-part taxon-name-part-type="genus">Hymenogaster</tp:taxon-name-part></tp:taxon-name></italic> (<tp:taxon-name><tp:taxon-name-part taxon-name-part-type="family">Hymenogastraceae</tp:taxon-name-part></tp:taxon-name>, <tp:taxon-name><tp:taxon-name-part taxon-name-part-type="order">Agaricales</tp:taxon-name-part></tp:taxon-name>) from China based on morphological and molecular markers. Diversity 16: 303. <ext-link xlink:href="10.3390/d16050303" ext-link-type="doi" xlink:type="simple">https://doi.org/10.3390/d16050303</ext-link></mixed-citation></ref></ref-list></tp:taxon-treatment>
