# Supplementary material for: New species of Hymenogaster (Agaricales, Hymenogastraceae) from North China
Source: MycoKeys. 2026 May 12;132:91–112. doi: 10.3897/mycokeys.132.176986 (PMC13187852; doi:10.3897/mycokeys.132.176986)
Supplement: XML Treatment for Hymenogaster thermophilus [file mycokeys.132.176986-treatment5.xml]

<!DOCTYPE tp:taxon-treatment
  PUBLIC "-//TaxonX//DTD Taxonomic Treatment Publishing DTD v0 20100105//EN" "tax-treatment-NSO.dtd">
<tp:taxon-treatment xmlns:tp="http://www.plazi.org/taxpub"><tp:treatment-meta><kwd-group><label>Taxon classification</label><kwd>
                <named-content content-type="kingdom">Fungi</named-content>
              </kwd><kwd>
                <named-content content-type="order">Agaricales</named-content>
              </kwd><kwd>
                <named-content content-type="family">Hymenogastraceae</named-content>
              </kwd></kwd-group><mixed-citation publication-type="journal"><person-group><name><surname>Mao</surname><given-names>Ning</given-names></name><name><surname>Li</surname><given-names>Ting</given-names></name><name><surname>Fu</surname><given-names>Hao-Yu</given-names></name><name><surname>Zhang</surname><given-names>Yu-Xin</given-names></name><name><surname>Zhang</surname><given-names>Yong-Jie</given-names></name><name><surname>Fan</surname><given-names>Li</given-names></name></person-group><article-title>New species of <italic><tp:taxon-name><tp:taxon-name-part taxon-name-part-type="genus" reg="Hymenogaster">Hymenogaster</tp:taxon-name-part></tp:taxon-name></italic> (<tp:taxon-name><tp:taxon-name-part taxon-name-part-type="order" reg="Agaricales">Agaricales</tp:taxon-name-part></tp:taxon-name>, <tp:taxon-name><tp:taxon-name-part taxon-name-part-type="family" reg="Hymenogastraceae">Hymenogastraceae</tp:taxon-name-part></tp:taxon-name>) from North China</article-title><source>MycoKeys</source><day>12</day><month>05</month><year>2026</year><volume>132</volume><fpage>91</fpage><lpage>112</lpage><pub-id pub-id-type="doi">10.3897/mycokeys.132.176986</pub-id></mixed-citation></tp:treatment-meta><tp:nomenclature><tp:taxon-name><object-id xmlns:xlink="http://www.w3.org/1999/xlink" content-type="arpha" xlink:type="simple">DBDC8D31-8F5A-53E8-A99B-B60401FAB867</object-id>
                    		<tp:taxon-name-part taxon-name-part-type="genus" reg="Hymenogaster">Hymenogaster</tp:taxon-name-part> <tp:taxon-name-part taxon-name-part-type="species" reg="thermophilus">thermophilus</tp:taxon-name-part>
                    	
                    		<object-id xmlns:xlink="http://www.w3.org/1999/xlink" content-type="mycobank" xlink:type="simple">863515</object-id>
                    	</tp:taxon-name><tp:taxon-authority>T. Li, L. Fan &amp; N. Mao</tp:taxon-authority><tp:taxon-status xmlns:xlink="http://www.w3.org/1999/xlink" xlink:type="simple">sp. nov.</tp:taxon-status><xref ref-type="fig" rid="F6">Fig. 6</xref></tp:nomenclature><tp:treatment-sec sec-type="Etymology"><title>Etymology.</title><p><italic>thermophilus</italic> referring to the species preferred to grow in the relatively warm climate regions of Shanxi Province.</p></tp:treatment-sec><tp:treatment-sec sec-type="Holotype"><title>Holotype.</title><p>China • Shanxi Province, Yuncheng City, Xia County, alt. 978 m, in the soil under <italic><tp:taxon-name><tp:taxon-name-part taxon-name-part-type="genus" reg="Quercus">Quercus</tp:taxon-name-part></tp:taxon-name></italic> sp.,7 October 2020, LT154 (<named-content xmlns:xlink="http://www.w3.org/1999/xlink" content-type="dwc:institutional_code" xlink:title="Capital Normal University" xlink:href="https://scientific-collections.gbif.org/institution/3b1727be-9f0b-4298-8bd5-3e61efd54e3c" xlink:type="simple">BJTC</named-content> FAN1269).</p></tp:treatment-sec><tp:treatment-sec sec-type="Description"><title>Description.</title><p><bold><italic>Basidiomes</italic></bold> hypogeous, globose, oblate to ellipsoid, 1–1.5 cm diam, soft and elastic, white to yellowish white when fresh, turning dirty white to pale yellow when dry. Surface smooth, glabrous, with a distinct depression at the sterile base. <bold><italic>Peridium</italic></bold> 105–220 μm thick, pseudoparenchymatous, composed of ellipsoid to subglobose cells, 7–8 μm in diam, and interwoven hyphae, hyphae hyaline to pale yellow-brown, 1.2–2.5 μm broad, not inflated. <bold><italic>Gleba</italic></bold> pale yellow at maturity, turning pale brown to brown when dry, loculate, locules elongate-ellipsoid, tubular to irregular in length, empty, filled with spores at maturity. <bold><italic>Hymenium</italic></bold> 18–43 μm thick. <bold><italic>Basidia</italic></bold> clavate, 2–3(–4)-spored, up to 8–10 μm over than hymenium, sterigmata 2–4 μm long, collapsed and disappeared at maturity.</p><fig id="F6" position="float" orientation="portrait"><object-id xmlns:xlink="http://www.w3.org/1999/xlink" content-type="doi" xlink:type="simple">10.3897/mycokeys.132.176986.figure6</object-id><object-id xmlns:xlink="http://www.w3.org/1999/xlink" content-type="arpha" xlink:type="simple">00F40196-086F-544B-9798-6216741087D8</object-id><label>Figure 6.</label><caption><p><italic><tp:taxon-name><tp:taxon-name-part taxon-name-part-type="genus" reg="Hymenogaster">Hymenogaster</tp:taxon-name-part> <tp:taxon-name-part taxon-name-part-type="species" reg="thermophilus">thermophilus</tp:taxon-name-part></tp:taxon-name></italic> (<named-content xmlns:xlink="http://www.w3.org/1999/xlink" content-type="dwc:institutional_code" xlink:title="Capital Normal University" xlink:href="https://scientific-collections.gbif.org/institution/3b1727be-9f0b-4298-8bd5-3e61efd54e3c" xlink:type="simple">BJTC</named-content> FAN1269, holotype). <bold>a</bold>. Basidiomes; <bold>b</bold>. Peridium; <bold>c</bold>. Basidiospores; <bold>d</bold>. Basidiospore under SEM.</p></caption><graphic xmlns:xlink="http://www.w3.org/1999/xlink" xlink:href="mycokeys-132-091-g006.jpg" id="oo_1636579.jpg" position="float" orientation="portrait" xlink:type="simple"><uri content-type="original_file" xlink:type="simple">https://binary.pensoft.net/fig/1636579</uri></graphic></fig><p><bold><italic>Basidiospores</italic></bold> broadly ellipsoid to ovoid, pale yellowish brown to yellowish brown at maturity, ornamented with densely verrucose and ridges of 0.5–1 μm high, ridges short, irregular, interwoven, (9.4–)11.2–16.7(–17.5) × (8.3–)8.9–12.2(–12.9) μm (Lm × Wm = 13.2 ± 1.2 × 10.5 ± 0.9 μm, n = 30), Q = 1.2–1.4 (Q<sub>av</sub> = 1.3 ± 0.06, n = 30), gelatinous perisporium present, with a apical hump, obtuse, hyaline, 1–3 μm high, with a pronounced basal sterigma, truncate, 1–2 μm long.</p></tp:treatment-sec><tp:treatment-sec sec-type="Habit"><title>Habit.</title><p>Hypogeous, in the soil under <italic><tp:taxon-name><tp:taxon-name-part taxon-name-part-type="genus" reg="Castanea">Castanea</tp:taxon-name-part> <tp:taxon-name-part taxon-name-part-type="species" reg="mollissima">mollissima</tp:taxon-name-part></tp:taxon-name></italic>, <italic><tp:taxon-name><tp:taxon-name-part taxon-name-part-type="genus" reg="Quercus">Quercus</tp:taxon-name-part> <tp:taxon-name-part taxon-name-part-type="species" reg="wutaishansea">wutaishansea</tp:taxon-name-part></tp:taxon-name></italic>, <italic><tp:taxon-name><tp:taxon-name-part taxon-name-part-type="genus" reg="Quercus">Quercus</tp:taxon-name-part></tp:taxon-name></italic> sp., and <italic><tp:taxon-name><tp:taxon-name-part taxon-name-part-type="genus" reg="Quercus">Quercus</tp:taxon-name-part> <tp:taxon-name-part taxon-name-part-type="species" reg="variabilis">variabilis</tp:taxon-name-part></tp:taxon-name></italic>, Shanxi Province, northern China.</p></tp:treatment-sec><tp:treatment-sec sec-type="Additional specimens examined"><title>Additional specimens examined.</title><p>China • Shanxi Province, Linfen City, Xi County, Shenjiagou, alt. 1321 m, 10 September 2017, in soil under <italic><tp:taxon-name><tp:taxon-name-part taxon-name-part-type="genus" reg="Quercus">Quercus</tp:taxon-name-part> <tp:taxon-name-part taxon-name-part-type="species" reg="wutaishansea">wutaishansea</tp:taxon-name-part></tp:taxon-name></italic>, HKB116 (<named-content xmlns:xlink="http://www.w3.org/1999/xlink" content-type="dwc:institutional_code" xlink:title="Capital Normal University" xlink:href="https://scientific-collections.gbif.org/institution/3b1727be-9f0b-4298-8bd5-3e61efd54e3c" xlink:type="simple">BJTC</named-content> FAN942); • ibid., Yuncheng City, Xia County, Taikuanhe, alt. 900 m, 27 October 2017, in soil under <italic><tp:taxon-name><tp:taxon-name-part taxon-name-part-type="genus" reg="Quercus">Quercus</tp:taxon-name-part></tp:taxon-name></italic> sp., LT064 (<named-content xmlns:xlink="http://www.w3.org/1999/xlink" content-type="dwc:institutional_code" xlink:title="Capital Normal University" xlink:href="https://scientific-collections.gbif.org/institution/3b1727be-9f0b-4298-8bd5-3e61efd54e3c" xlink:type="simple">BJTC</named-content> FAN1090); • ibid., HKB152 (<named-content xmlns:xlink="http://www.w3.org/1999/xlink" content-type="dwc:institutional_code" xlink:title="Capital Normal University" xlink:href="https://scientific-collections.gbif.org/institution/3b1727be-9f0b-4298-8bd5-3e61efd54e3c" xlink:type="simple">BJTC</named-content> FAN1114); • ibid., HKB153 (<named-content xmlns:xlink="http://www.w3.org/1999/xlink" content-type="dwc:institutional_code" xlink:title="Capital Normal University" xlink:href="https://scientific-collections.gbif.org/institution/3b1727be-9f0b-4298-8bd5-3e61efd54e3c" xlink:type="simple">BJTC</named-content> FAN1114); • ibid., alt. 970 m, in soil under <italic><tp:taxon-name><tp:taxon-name-part taxon-name-part-type="genus" reg="Quercus">Quercus</tp:taxon-name-part> <tp:taxon-name-part taxon-name-part-type="species" reg="variabilis">variabilis</tp:taxon-name-part></tp:taxon-name></italic>, YXY128 (<named-content xmlns:xlink="http://www.w3.org/1999/xlink" content-type="dwc:institutional_code" xlink:title="Capital Normal University" xlink:href="https://scientific-collections.gbif.org/institution/3b1727be-9f0b-4298-8bd5-3e61efd54e3c" xlink:type="simple">BJTC</named-content> FAN1096); • ibid., alt. 856 m, 28 October 2017, YXY135 (<named-content xmlns:xlink="http://www.w3.org/1999/xlink" content-type="dwc:institutional_code" xlink:title="Capital Normal University" xlink:href="https://scientific-collections.gbif.org/institution/3b1727be-9f0b-4298-8bd5-3e61efd54e3c" xlink:type="simple">BJTC</named-content> FAN1122); • ibid., LT065 (<named-content xmlns:xlink="http://www.w3.org/1999/xlink" content-type="dwc:institutional_code" xlink:title="Capital Normal University" xlink:href="https://scientific-collections.gbif.org/institution/3b1727be-9f0b-4298-8bd5-3e61efd54e3c" xlink:type="simple">BJTC</named-content> FAN1125); • ibid., alt. 1057 m, 29 October 2017, in soil under <italic><tp:taxon-name><tp:taxon-name-part taxon-name-part-type="genus" reg="Castanea">Castanea</tp:taxon-name-part> <tp:taxon-name-part taxon-name-part-type="species" reg="mollissima">mollissima</tp:taxon-name-part></tp:taxon-name></italic>, HKB166 (<named-content xmlns:xlink="http://www.w3.org/1999/xlink" content-type="dwc:institutional_code" xlink:title="Capital Normal University" xlink:href="https://scientific-collections.gbif.org/institution/3b1727be-9f0b-4298-8bd5-3e61efd54e3c" xlink:type="simple">BJTC</named-content> 1129); • ibid., alt. 970 m, 15 April 2017, YXY153 (<named-content xmlns:xlink="http://www.w3.org/1999/xlink" content-type="dwc:institutional_code" xlink:title="Capital Normal University" xlink:href="https://scientific-collections.gbif.org/institution/3b1727be-9f0b-4298-8bd5-3e61efd54e3c" xlink:type="simple">BJTC</named-content> FAN1159); • ibid., alt. 1350 m, 5 October 2020, LT142 (<named-content xmlns:xlink="http://www.w3.org/1999/xlink" content-type="dwc:institutional_code" xlink:title="Capital Normal University" xlink:href="https://scientific-collections.gbif.org/institution/3b1727be-9f0b-4298-8bd5-3e61efd54e3c" xlink:type="simple">BJTC</named-content> FAN1257); • ibid., 7 October 2020, LT150 (<named-content xmlns:xlink="http://www.w3.org/1999/xlink" content-type="dwc:institutional_code" xlink:title="Capital Normal University" xlink:href="https://scientific-collections.gbif.org/institution/3b1727be-9f0b-4298-8bd5-3e61efd54e3c" xlink:type="simple">BJTC</named-content> FAN1265); • ibid., LT154 (<named-content xmlns:xlink="http://www.w3.org/1999/xlink" content-type="dwc:institutional_code" xlink:title="Capital Normal University" xlink:href="https://scientific-collections.gbif.org/institution/3b1727be-9f0b-4298-8bd5-3e61efd54e3c" xlink:type="simple">BJTC</named-content> FAN1269); • ibid., LT155 (<named-content xmlns:xlink="http://www.w3.org/1999/xlink" content-type="dwc:institutional_code" xlink:title="Capital Normal University" xlink:href="https://scientific-collections.gbif.org/institution/3b1727be-9f0b-4298-8bd5-3e61efd54e3c" xlink:type="simple">BJTC</named-content> FAN1270). • Jincheng City, Qinshui County, Xiachuan Village, Shunwangping, alt. 1744 m, 30 October 2017, YXY140 (<named-content xmlns:xlink="http://www.w3.org/1999/xlink" content-type="dwc:institutional_code" xlink:title="Capital Normal University" xlink:href="https://scientific-collections.gbif.org/institution/3b1727be-9f0b-4298-8bd5-3e61efd54e3c" xlink:type="simple">BJTC</named-content> FAN1132); • Changzhi City, Qinyuan County, Lingkongshan Mountains, alt. 1521 m, LT074 (<named-content xmlns:xlink="http://www.w3.org/1999/xlink" content-type="dwc:institutional_code" xlink:title="Capital Normal University" xlink:href="https://scientific-collections.gbif.org/institution/3b1727be-9f0b-4298-8bd5-3e61efd54e3c" xlink:type="simple">BJTC</named-content> FAN1147).</p></tp:treatment-sec><tp:treatment-sec sec-type="Note"><title>Note.</title><p><italic><tp:taxon-name><tp:taxon-name-part taxon-name-part-type="genus" reg="Hymenogaster">Hymenogaster</tp:taxon-name-part> <tp:taxon-name-part taxon-name-part-type="species" reg="thermophilus">thermophilus</tp:taxon-name-part></tp:taxon-name></italic> is characterized by white to yellowish white basidiomes, broadly ellipsoid to ovoid with densely verrucose and ridge-like ornamentations, and relatively warmer habitats. BLASTn revealed that <italic><tp:taxon-name><tp:taxon-name-part taxon-name-part-type="genus" reg="Hymenogaster">H.</tp:taxon-name-part> <tp:taxon-name-part taxon-name-part-type="species" reg="tenuihymeninus">tenuihymeninus</tp:taxon-name-part></tp:taxon-name></italic> shares less than 95.5% ITS similarity with sequences from the NCBI database.</p><p>In our study, 12 ITS sequences retrieved from the NCBI database showed a match with <italic><tp:taxon-name><tp:taxon-name-part taxon-name-part-type="genus" reg="Hymenogaster">H.</tp:taxon-name-part> <tp:taxon-name-part taxon-name-part-type="species" reg="thermophilus">thermophilus</tp:taxon-name-part></tp:taxon-name></italic>, indicating that the present species also occurs in Europe and North America, and is usually associated with trees of <italic><tp:taxon-name><tp:taxon-name-part taxon-name-part-type="genus" reg="Castanea">Castanea</tp:taxon-name-part></tp:taxon-name></italic>, <italic><tp:taxon-name><tp:taxon-name-part taxon-name-part-type="genus" reg="Fagus">Fagus</tp:taxon-name-part></tp:taxon-name></italic>, <italic><tp:taxon-name><tp:taxon-name-part taxon-name-part-type="genus" reg="Quercus">Quercus</tp:taxon-name-part></tp:taxon-name></italic>. Moreover, four of them labeled as <italic><tp:taxon-name><tp:taxon-name-part taxon-name-part-type="genus" reg="Hymenogaster">H.</tp:taxon-name-part> <tp:taxon-name-part taxon-name-part-type="species" reg="niveus">niveus</tp:taxon-name-part></tp:taxon-name></italic> (<xref ref-type="bibr" rid="B32">Stielow et al. 2011</xref>), were actually misidentifications as <italic><tp:taxon-name><tp:taxon-name-part taxon-name-part-type="genus" reg="Hymenogaster">H.</tp:taxon-name-part> <tp:taxon-name-part taxon-name-part-type="species" reg="niveus">niveus</tp:taxon-name-part></tp:taxon-name></italic> has basidiomes turning red when touched and relatively larger basidiospores (15–18.5 × 9.5–11.5 μm) (<xref ref-type="bibr" rid="B32">Stielow et al. 2011</xref>; <xref ref-type="bibr" rid="B5">Dodge and Zeller 1934</xref>).</p></tp:treatment-sec><ref-list><ref id="B32"><mixed-citation xmlns:xlink="http://www.w3.org/1999/xlink" xlink:type="simple">Stielow B, Bratek Z, Orczán AKI, Rudnoy S, Hensel G, Hoffmann P, Klenk HP, Göker M (2011) Species delimitation in taxonomically difficult fungi: the case of <italic><tp:taxon-name><tp:taxon-name-part taxon-name-part-type="genus">Hymenogaster</tp:taxon-name-part></tp:taxon-name></italic>. PLOS ONE 6(1): e15614. <ext-link xlink:href="10.1371/journal.pone.0015614" ext-link-type="doi" xlink:type="simple">https://doi.org/10.1371/journal.pone.0015614</ext-link></mixed-citation></ref><ref id="B5"><mixed-citation xmlns:xlink="http://www.w3.org/1999/xlink" xlink:type="simple">Dodge CW, Zeller SM (1934) <italic><tp:taxon-name><tp:taxon-name-part taxon-name-part-type="genus">Hymenogaster</tp:taxon-name-part></tp:taxon-name></italic> and related genera. Annals of the Missouri Botanical Garden 21: 625–708. <ext-link xlink:href="10.2307/2394189" ext-link-type="doi" xlink:type="simple">https://doi.org/10.2307/2394189</ext-link></mixed-citation></ref></ref-list></tp:taxon-treatment>
