# Supplementary material for: New species of Hymenogaster (Agaricales, Hymenogastraceae) from North China
Source: MycoKeys. 2026 May 12;132:91–112. doi: 10.3897/mycokeys.132.176986 (PMC13187852; doi:10.3897/mycokeys.132.176986)
Supplement: XML Treatment for Hymenogaster intermedius [file mycokeys.132.176986-treatment6.xml]

<!DOCTYPE tp:taxon-treatment
  PUBLIC "-//TaxonX//DTD Taxonomic Treatment Publishing DTD v0 20100105//EN" "tax-treatment-NSO.dtd">
<tp:taxon-treatment xmlns:tp="http://www.plazi.org/taxpub"><tp:treatment-meta><kwd-group><label>Taxon classification</label><kwd>
                <named-content content-type="kingdom">Fungi</named-content>
              </kwd><kwd>
                <named-content content-type="order">Agaricales</named-content>
              </kwd><kwd>
                <named-content content-type="family">Hymenogastraceae</named-content>
              </kwd></kwd-group><mixed-citation publication-type="journal"><person-group><name><surname>Mao</surname><given-names>Ning</given-names></name><name><surname>Li</surname><given-names>Ting</given-names></name><name><surname>Fu</surname><given-names>Hao-Yu</given-names></name><name><surname>Zhang</surname><given-names>Yu-Xin</given-names></name><name><surname>Zhang</surname><given-names>Yong-Jie</given-names></name><name><surname>Fan</surname><given-names>Li</given-names></name></person-group><article-title>New species of <italic><tp:taxon-name><tp:taxon-name-part taxon-name-part-type="genus" reg="Hymenogaster">Hymenogaster</tp:taxon-name-part></tp:taxon-name></italic> (<tp:taxon-name><tp:taxon-name-part taxon-name-part-type="order" reg="Agaricales">Agaricales</tp:taxon-name-part></tp:taxon-name>, <tp:taxon-name><tp:taxon-name-part taxon-name-part-type="family" reg="Hymenogastraceae">Hymenogastraceae</tp:taxon-name-part></tp:taxon-name>) from North China</article-title><source>MycoKeys</source><day>12</day><month>05</month><year>2026</year><volume>132</volume><fpage>91</fpage><lpage>112</lpage><pub-id pub-id-type="doi">10.3897/mycokeys.132.176986</pub-id></mixed-citation></tp:treatment-meta><tp:nomenclature><tp:taxon-name><object-id xmlns:xlink="http://www.w3.org/1999/xlink" content-type="arpha" xlink:type="simple">D8C4F695-EEEF-54CA-935F-F754222D4C74</object-id>
                    		<tp:taxon-name-part taxon-name-part-type="genus" reg="Hymenogaster">Hymenogaster</tp:taxon-name-part> <tp:taxon-name-part taxon-name-part-type="species" reg="intermedius">intermedius</tp:taxon-name-part>
                    	</tp:taxon-name><tp:taxon-authority>Stielow, Bratek &amp; Hensel, PLoS ONE 6(1): e15614, 9 (2011)</tp:taxon-authority></tp:nomenclature><tp:treatment-sec sec-type="Habit"><title>Habit.</title><p>Hypogeous, in the soil under <italic><tp:taxon-name><tp:taxon-name-part taxon-name-part-type="genus" reg="Pinus">Pinus</tp:taxon-name-part> <tp:taxon-name-part taxon-name-part-type="species" reg="armandii">armandii</tp:taxon-name-part></tp:taxon-name></italic>, Shanxi Province, northern China.</p></tp:treatment-sec><tp:treatment-sec sec-type="Specimens examined"><title>Specimens examined.</title><p>China • Shanxi Province, Yuncheng City, Yuanqu County, Lishan Mountain, alt. 2229 m, 17 October 2016, in soil under <italic><tp:taxon-name><tp:taxon-name-part taxon-name-part-type="genus" reg="Pinus">Pinus</tp:taxon-name-part> <tp:taxon-name-part taxon-name-part-type="species" reg="armandii">armandii</tp:taxon-name-part></tp:taxon-name></italic>, HKB038 (<named-content xmlns:xlink="http://www.w3.org/1999/xlink" content-type="dwc:institutional_code" xlink:title="Capital Normal University" xlink:href="https://scientific-collections.gbif.org/institution/3b1727be-9f0b-4298-8bd5-3e61efd54e3c" xlink:type="simple">BJTC</named-content> FAN673); • ibid., alt. 2218 m, 15 August 2016, HBD016 (<named-content xmlns:xlink="http://www.w3.org/1999/xlink" content-type="dwc:institutional_code" xlink:title="Capital Normal University" xlink:href="https://scientific-collections.gbif.org/institution/3b1727be-9f0b-4298-8bd5-3e61efd54e3c" xlink:type="simple">BJTC</named-content> FAN619); • ibid., YXY018 (<named-content xmlns:xlink="http://www.w3.org/1999/xlink" content-type="dwc:institutional_code" xlink:title="Capital Normal University" xlink:href="https://scientific-collections.gbif.org/institution/3b1727be-9f0b-4298-8bd5-3e61efd54e3c" xlink:type="simple">BJTC</named-content> FAN624); altitude 2209 m, in soil under <italic><tp:taxon-name><tp:taxon-name-part taxon-name-part-type="genus" reg="Pinus">Pinus</tp:taxon-name-part> <tp:taxon-name-part taxon-name-part-type="species" reg="armandii">armandii</tp:taxon-name-part></tp:taxon-name></italic>, 16 August 2016, HKB007 (<named-content xmlns:xlink="http://www.w3.org/1999/xlink" content-type="dwc:institutional_code" xlink:title="Capital Normal University" xlink:href="https://scientific-collections.gbif.org/institution/3b1727be-9f0b-4298-8bd5-3e61efd54e3c" xlink:type="simple">BJTC</named-content> FAN579), HKB008(<named-content xmlns:xlink="http://www.w3.org/1999/xlink" content-type="dwc:institutional_code" xlink:title="Capital Normal University" xlink:href="https://scientific-collections.gbif.org/institution/3b1727be-9f0b-4298-8bd5-3e61efd54e3c" xlink:type="simple">BJTC</named-content> FAN558), HKB009 (<named-content xmlns:xlink="http://www.w3.org/1999/xlink" content-type="dwc:institutional_code" xlink:title="Capital Normal University" xlink:href="https://scientific-collections.gbif.org/institution/3b1727be-9f0b-4298-8bd5-3e61efd54e3c" xlink:type="simple">BJTC</named-content> FAN559), HKB010 (<named-content xmlns:xlink="http://www.w3.org/1999/xlink" content-type="dwc:institutional_code" xlink:title="Capital Normal University" xlink:href="https://scientific-collections.gbif.org/institution/3b1727be-9f0b-4298-8bd5-3e61efd54e3c" xlink:type="simple">BJTC</named-content> FAN556), HKB013 (<named-content xmlns:xlink="http://www.w3.org/1999/xlink" content-type="dwc:institutional_code" xlink:title="Capital Normal University" xlink:href="https://scientific-collections.gbif.org/institution/3b1727be-9f0b-4298-8bd5-3e61efd54e3c" xlink:type="simple">BJTC</named-content> FAN582), HKB018(<named-content xmlns:xlink="http://www.w3.org/1999/xlink" content-type="dwc:institutional_code" xlink:title="Capital Normal University" xlink:href="https://scientific-collections.gbif.org/institution/3b1727be-9f0b-4298-8bd5-3e61efd54e3c" xlink:type="simple">BJTC</named-content> FAN552); • ibid., WYW009 (<named-content xmlns:xlink="http://www.w3.org/1999/xlink" content-type="dwc:institutional_code" xlink:title="Capital Normal University" xlink:href="https://scientific-collections.gbif.org/institution/3b1727be-9f0b-4298-8bd5-3e61efd54e3c" xlink:type="simple">BJTC</named-content> FAN562), WYW010 (<named-content xmlns:xlink="http://www.w3.org/1999/xlink" content-type="dwc:institutional_code" xlink:title="Capital Normal University" xlink:href="https://scientific-collections.gbif.org/institution/3b1727be-9f0b-4298-8bd5-3e61efd54e3c" xlink:type="simple">BJTC</named-content> FAN568), WYW011 (<named-content xmlns:xlink="http://www.w3.org/1999/xlink" content-type="dwc:institutional_code" xlink:title="Capital Normal University" xlink:href="https://scientific-collections.gbif.org/institution/3b1727be-9f0b-4298-8bd5-3e61efd54e3c" xlink:type="simple">BJTC</named-content> FAN577); • ibid., CM004 (<named-content xmlns:xlink="http://www.w3.org/1999/xlink" content-type="dwc:institutional_code" xlink:title="Capital Normal University" xlink:href="https://scientific-collections.gbif.org/institution/3b1727be-9f0b-4298-8bd5-3e61efd54e3c" xlink:type="simple">BJTC</named-content> FAN581); • ibid., altitude 2282 m, HBD006 (<named-content xmlns:xlink="http://www.w3.org/1999/xlink" content-type="dwc:institutional_code" xlink:title="Capital Normal University" xlink:href="https://scientific-collections.gbif.org/institution/3b1727be-9f0b-4298-8bd5-3e61efd54e3c" xlink:type="simple">BJTC</named-content> FAN594); • ibid., HKB005 (<named-content xmlns:xlink="http://www.w3.org/1999/xlink" content-type="dwc:institutional_code" xlink:title="Capital Normal University" xlink:href="https://scientific-collections.gbif.org/institution/3b1727be-9f0b-4298-8bd5-3e61efd54e3c" xlink:type="simple">BJTC</named-content> FAN612); • ibid., altitude 2229 m, 17 October 2016, in soil under <italic><tp:taxon-name><tp:taxon-name-part taxon-name-part-type="genus" reg="Pinus">Pinus</tp:taxon-name-part> <tp:taxon-name-part taxon-name-part-type="species" reg="armandii">armandii</tp:taxon-name-part></tp:taxon-name></italic>, SXY018 (<named-content xmlns:xlink="http://www.w3.org/1999/xlink" content-type="dwc:institutional_code" xlink:title="Capital Normal University" xlink:href="https://scientific-collections.gbif.org/institution/3b1727be-9f0b-4298-8bd5-3e61efd54e3c" xlink:type="simple">BJTC</named-content> FAN665).</p></tp:treatment-sec><tp:treatment-sec sec-type="Note"><title>Note.</title><p>The sequences from our 16 specimens well matched the type specimen of <italic><tp:taxon-name><tp:taxon-name-part taxon-name-part-type="genus" reg="Hymenogaster">H.</tp:taxon-name-part> <tp:taxon-name-part taxon-name-part-type="species" reg="intermedius">intermedius</tp:taxon-name-part></tp:taxon-name></italic> in the phylogeny (Fig. <xref ref-type="fig" rid="F1">1</xref>), indicating they are conspecific. This species is first reported in China and frequently encountered in Shanxi Province.</p></tp:treatment-sec><tp:treatment-sec><!--Section generated to contain objects referenced in tp:taxon-treatment.--><fig id="F1" position="float" orientation="portrait"><object-id xmlns:xlink="http://www.w3.org/1999/xlink" content-type="doi" xlink:type="simple">10.3897/mycokeys.132.176986.figure1</object-id><object-id xmlns:xlink="http://www.w3.org/1999/xlink" content-type="arpha" xlink:type="simple">13D6B081-EDE3-5F4F-B1E7-4D72BE0C0994</object-id><label>Figure 1.</label><caption><p>Phylogeny derived from maximum likelihood analyses of the ITS/LSU sequences from <italic><tp:taxon-name><tp:taxon-name-part taxon-name-part-type="genus" reg="Hymenogaster">Hymenogaster</tp:taxon-name-part></tp:taxon-name></italic> and related species. Values in the left represent likelihood bootstrap support values (≥ 70%). Values in the right represent significant Bayesian posterior probability values (≥ 95%). Novel sequences are in bold.</p></caption><graphic xmlns:xlink="http://www.w3.org/1999/xlink" xlink:href="mycokeys-132-091-g001.jpg" id="oo_1636573.jpg" position="float" orientation="portrait" xlink:type="simple"><uri content-type="original_file" xlink:type="simple">https://binary.pensoft.net/fig/1636573</uri></graphic></fig></tp:treatment-sec></tp:taxon-treatment>
